# Supplementary material for: A super-pangenome of the North American wild grape species
Source: Genome Biol. 2023 Dec 19;24:290. doi: 10.1186/s13059-023-03133-2 (PMC10729490; doi:10.1186/s13059-023-03133-2)
Supplement: Supplementary file 1 — Additional file 1: Table S1. Accessions collected for the nine Vitis species. Table S2. PacBio Single Molecule Real-Time sequencing statistics. Table S3. Consensus genomes maps statistics. Table S4. RNA sequencing statistics. Table S5. Short-read DNA sequencing statistics. Table S6. N50 (bp) statistics at chromosome level. Table S7. Heterozygosity estimates from nucmer structural variants analysis. Table S8. Hemizygosity estimates from pairwise gene mapping analysis using GMAP. Table S9. Genome size estimations from flow cytometry and ploidy estimations using PN40024 gene representation. Table S10. Gene ontology enrichment analysis in the rapidly evolving gene families. Table S11. Structural variants coverage from pairwise assembly comparisons with nucmer. Table S12. Absolute and relative number of genes per class including the ambiguous class. Table S13. Absolute and relative number of genes per class without the ambiguous class. Table S14. Consistency statistics between the graph-inferred and the orthology-based gene pangenomes. Table S15. Proportion of rapidly evolving genes per pangenome class. Table S16. Consistency statistics between the variants identified with nucmer (inter-genome pairwise comparisons) and with vg deconstruct (pangenome graph). Table S17. SNP frequency estimates from graph decomposition using vg deconstruct. Table S18. Mapping on the pangenome statistics (vg map). Table S19. HaploSync runs. [file 13059_2023_3133_MOESM1_ESM.xlsx]

## Sheet: Table S1
Table S1. Accessions collected for the nine Vitis species
Species	Accession	Provider	Originally collected from
V. acerifolia	9018	Foundation Plant Services, UCD	Cottle County, Texas
V. aestivalis	T52	Foundation Plant Services, UCD	Georgetown, Texas
V. arizonica	B40-14	Foundation Plant Services, UCD	Chihuahua, Mexico
V. berlandieri	9031	Foundation Plant Services, UCD	Nolanville, Texas
V. girdiana	SC2	Foundation Plant Services, UCD	Nye County, Nevada
V. monticola	TX6703	Foundation Plant Services, UCD	Gatesville, Texas
V. mustangensis	C114-96	Foundation Plant Services, UCD	Llano, Texas
V. riparia	HP-1	Dr. Jason Londo, Cornell University	Bismarck, North Dakota
V. rupestris	B38	Dr. Jason Londo, Cornell University	Winters, Texas

## Sheet: Table S2
Table S2. PacBio Single Molecule Real-Time sequencing statistics
Species	Accession	Number (Millions)	Length (Gb)	Coverage (X)	N50 (bp)
V. acerifolia	9018	3	63	126	28827
V. aestivalis	T52	6	69	138	20064
V. arizonica	B40-14	11	80	160	12094
V. berlandieri	9031	7	90	181	20195
V. girdiana	SC2	4	57	114	24703
V. monticola	TX6703	3	60	120	25554
V. mustangensis	C114-96	4	66	133	24336
V. riparia	HP-1	3	65	131	27025
V. rupestris	B38	7	127	255	26372

## Sheet: Table S3
Table S3. Consensus genomes maps statistics
Species	Accession	Number (Millions)	Length (Gb)	Coverage (X)	N50 (bp)
V. acerifolia	9018	17	1008	2017	89625
V. aestivalis	T52	11	928	1857	120375
V. arizonica	B40-14	4	395	791	113625
V. berlandieri	9031	9	766	1532	130125
V. girdiana	SC2	16	881	1763	84000
V. monticola	TX6703	51	3462	6925	105375
V. mustangensis	C114-96	18	1537	3074	128625
V. riparia	HP-1	-	-	-	-
V. rupestris	B38	5	614	1229	183750

## Sheet: Table S4
Table S4. RNA sequencing statistics
Species	Accession	Short-reads number (Millions)	Short-reads length	Short-reads total length (Gb)	Iso-Seq reads number	Iso-Seq reads total length (Mb)	Iso-Seq reads N50 (bp)
V. acerifolia	9018	30.57	101	6.17514	414598	1021.97	2692
V. aestivalis	T52	29.324	101	5.92345	279732	545.919	2126
V. arizonica	B40-14	30.7694	101	6.21542	355747	815.174	2505
V. berlandieri	9031	30.6275	101	6.18676	337663	731.582	2391
V. girdiana	SC2	32.2198	101	6.5084	322329	733.8	2518
V. monticola	TX6703	25.5771	101	5.16657	383454	820.985	2357
V. mustangensis	C114-96	31.3021	101	6.32303	375066	823.13	2389
V. riparia	HP-1	27.9575	101	5.64742	438656	1031.81	2650
V. rupestris	B38	33.9714	95	6.45456	-	-	-

## Sheet: Table S5
Table S5. Short-read DNA sequencing statistics
Species	Accession	Number (Millions)	Length (bp)	Coverage
V. acerifolia	9018	60.9147	151	36.7925
V. aestivalis	T52	29.0964	150	17.4578
V. arizonica	B40-14	19.6451	150	11.787
V. berlandieri	9031	27.1283	150	16.277
V. girdiana	SC2	28.1239	150	16.8743
V. monticola	TX6703	66.4084	151	40.1107
V. mustangensis	C114-96	23.7822	150	14.2693
V. riparia	HP-1	56.9599	151	34.4038
V. rupestris	B38	63.7362	151	38.4967

## Sheet: Table S6
Table S6. N50 (bp) statistics at chromosome level
Species	Accession	Haplotype 1	Haplotype 2	Unplaced
V. acerifolia	9018	24284738	26972634	55749
V. aestivalis	T52	30007990	28756371	43177
V. arizonica	B40-14	25099245	22825651	40653
V. berlandieri	9031	29396292	29364989	57090
V. girdiana	SC2	23398068	23739653	61652
V. monticola	TX6703	27997301	27383882	61400
V. mustangensis	C114-96	25475697	23442476	55183
V. riparia	HP-1	27353109	26271163	62049
V. rupestris	B38	23630126	23711480	63859

## Sheet: Table S7
Table S7. Heterozygosity estimates from nucmer structural variants analysis
Species	Accession	SV coverage (Mb)	Anchored sequences (Mb)	SV coverage (%)
V. acerifolia	9018	196	967	20.274
V. aestivalis	T52	246	1092	22.5453
V. arizonica	B40-14	211	888	23.7682
V. berlandieri	9031	247	1103	22.3606
V. girdiana	SC2	158	938	16.7944
V. monticola	TX6703	242	1025	23.6249
V. mustangensis	C114-96	151	885	17.0388
V. riparia	HP-1	217	1024	21.19
V. rupestris	B38	170	896	19.0176

## Sheet: Table S8
Table S8. Hemizygosity estimates from pairwise gene mapping analysis using GMAP
Species	Accession	Anchored genes	Mapped genes	Unmapped genes	Mapping (%)	No mapping (%)
V. acerifolia	9018	62798	59692	3106	95.05	4.95
V. aestivalis	T52	66017	64460	1557	97.64	2.36
V. arizonica	B40-14	53968	48920	5048	90.65	9.35
V. berlandieri	9031	67338	65933	1405	97.91	2.09
V. girdiana	SC2	58647	56333	2314	96.05	3.95
V. monticola	TX6703	65580	62560	3020	95.39	4.61
V. mustangensis	C114-96	53980	51567	2413	95.53	4.47
V. riparia	HP-1	64510	62285	2225	96.55	3.45
V. rupestris	B38	57836	55552	2284	96.05	3.95

## Sheet: Table S9
Table S9. Genome size estimations from flow cytometry and ploidy estimations using PN40024 gene representation
Species	Accession	Genome size (Mb)	Standard deviation (Mb)	n	PN40024 gene content (X)
V. acerifolia	9018	557.152	7.86845	3	2.13116
V. aestivalis	T52	526.258	0.515065	2	2.12613
V. arizonica	B40-14	535.895	3.765	3	1.90027
V. berlandieri		488*	-	3	2.20323
V. girdiana	SC2	503.836	32.2278	3	1.96975
V. monticola	TX6703	552.399	6.25478	2	2.27025
V. mustangensis	C114-96	527.563	25.6655	6	2.13406
V. riparia		469*	-	3	2.19707
V. rupestris		541*	-	3	2.01039
*from literature

## Sheet: Table S10
Table S10. Gene ontology enrichment analysis in the rapidly evolving gene families
GO ID	Number of genomes	GO Term Description
GO:0006950	9	response to stress
GO:0007154	9	cell communication
GO:0007165	9	signal transduction
GO:0007267	9	cell-cell signaling
GO:0009856	9	pollination
GO:0019748	9	secondary metabolic process
GO:0023052	9	signaling
GO:0044706	9	multi-multicellular organism process
GO:0050789	9	regulation of biological process
GO:0050794	9	regulation of cellular process
GO:0050896	9	response to stimulus
GO:0051716	9	cellular response to stimulus
GO:0065007	9	biological regulation
GO:0005975	8	carbohydrate metabolic process
GO:0009607	8	response to biotic stimulus
GO:0009605	7	response to external stimulus
GO:0006464	6	cellular protein modification process
GO:0036211	6	protein modification process
GO:0043412	6	macromolecule modification
GO:0008219	3	cell death
GO:0022414	2	reproductive process
GO:0042221	2	response to chemical
GO:0044260	2	cellular macromolecule metabolic process
GO:0044267	2	cellular protein metabolic process
GO:0000003	1	reproduction
GO:0006259	1	DNA metabolic process
GO:0006629	1	lipid metabolic process
GO:0008152	1	metabolic process
GO:0019538	1	protein metabolic process
GO:0032501	1	multicellular organismal process
GO:0043170	1	macromolecule metabolic process
GO:0090304	1	nucleic acid metabolic process
GO:1901564	1	organonitrogen compound metabolic process

[truncated: 9 more sheets: Table S11, Table S12, Table S13, Table S14, Table S15, Table S16, Table S17, Table S18, Table S19]
